# Supplementary material for: Actuation enhances patterning in human neural tube organoids
Source: Nat Commun. 2021 May 27;12:3192. doi: 10.1038/s41467-021-22952-0 (PMC8159931; doi:10.1038/s41467-021-22952-0)
Supplement: Supplementary file 5 — Supplementary Data 2 [file 41467_2021_22952_MOESM5_ESM.xlsx]

## Sheet: Sheet1
Cluster	AEBP2_(+)-motif	AHCTF1_(+)-motif	AHR_(+)-motif	ALX1_(+)-motif	ALX3_(+)-motif	ALX4_(+)-motif	ARG2_(+)-motif	ARID3A_(+)-motif	ARNT_(+)-motif	ARNTL2_(+)-motif	ARX_(+)-motif	ASCL1_(+)-motif	ATF1_(+)-motif	ATF2_(+)-motif	ATF3_(+)-motif	ATF4_(+)-motif	ATF5_(+)-motif	ATF6B_(+)-motif	ATOH1_(+)-motif	ATOH8_(+)-motif	BACH2_(+)-motif	BARHL1_(+)-motif	BARX1_(+)-motif	BATF3_(+)-motif	BBX_(+)-motif	BCL11A_(+)-motif	BCL3_(+)-motif	BCLAF1_(+)-motif	BDP1_(+)-motif	BHLHE22_(+)-motif	BHLHE40_(+)-motif	BPTF_(+)-motif	BRCA1_(+)-motif	BRF1_(+)-motif	BRF2_(+)-motif	CEBPA_(+)-motif	CEBPB_(+)-motif	CEBPG_(+)-motif	CEBPZ_(+)-motif	CFL2_(+)-motif	CREB1_(+)-motif	CREB3_(+)-motif	CREB3L1_(+)-motif	CREB5_(+)-motif	CTCF_(+)-motif	CUX1_(+)-motif	DBP_(+)-motif	DDIT3_(+)-motif	DIS3_(+)-motif
D-11	0.0347829	0.0911296	0.0132235	0.0574369	0.0594826	0.0485291	0.137818	0.0679048	0.0161124	0.0274467	0.0543222	0.119269	0.020667	0.0220899	0.0504495	0.0471305	0.0237122	0.0291227	0.038779	0.040864	0.0453848	0.0890802	0.0336263	0.0183712	0.0482444	0.0276457	0.02283	0.0528218	0.0729833	0.0127536	0.0238811	0.121227	0.0616572	0.00806485	0.00720345	0.0201042	0.0437768	0.0155911	0.0598967	0.0713096	0.0232387	0.0544784	0.0375448	0.070023	0.0404656	0.0216317	0.0343036	0.0443647	0.0172585
FB	0.0354358	0.0896428	0.0131358	0.0546987	0.0576245	0.0454823	0.150999	0.0715142	0.0168657	0.0292213	0.0732921	0.103229	0.0123464	0.0215399	0.054129	0.0457244	0.0239106	0.0285253	0.0278653	0.0344393	0.0466116	0.122849	0.0392814	0.0158435	0.0435404	0.0187609	0.0203334	0.0525735	0.0716576	0.0125861	0.0287442	0.12537	0.0621496	0.00831264	0.00699956	0.0191179	0.0427153	0.014728	0.0588939	0.0421532	0.0241775	0.0528688	0.0389548	0.0756028	0.0398208	0.0224803	0.037048	0.0434445	0.0196425
I-11	0.0387382	0.0865646	0.0179459	0.0577038	0.0584617	0.0480795	0.112157	0.0755141	0.0251087	0.0335489	0.0958605	0.133799	0.0151167	0.0233809	0.0618406	0.0445776	0.0263281	0.0350686	0.0315571	0.0385805	0.0550522	0.268477	0.027704	0.0197906	0.0507479	0.0210074	0.0208951	0.0513628	0.0686627	0.0172609	0.0332055	0.139758	0.057164	0.00959765	0.00869693	0.0234829	0.0399119	0.0139741	0.0523183	0.044231	0.02543	0.0569617	0.0402716	0.0708688	0.039057	0.0254883	0.0393133	0.0427705	0.024813
V-11	0.0575292	0.0770239	0.0158606	0.0585155	0.0629177	0.047776	0.0790229	0.112446	0.0212622	0.0250014	0.0653289	0.252926	0.0126935	0.0412124	0.0593912	0.0531854	0.0315098	0.0353436	0.135706	0.0483505	0.0729023	0.104297	0.117274	0.0194394	0.0578321	0.0334396	0.0186743	0.0498552	0.072591	0.107313	0.0335997	0.182303	0.045569	0.0118624	0.0120543	0.0231759	0.0494312	0.0217498	0.0457321	0.0524447	0.027966	0.0597747	0.0398382	0.0832101	0.0323985	0.029375	0.0441458	0.0552961	0.0289025
V-5	0.0280946	0.0929838	0.0122442	0.0490677	0.0546172	0.0381947	0.159045	0.0829742	0.0128331	0.0378863	0.035788	0.0779394	0.00846969	0.0141754	0.0518043	0.0482865	0.0248112	0.0216307	0.0247193	0.0402359	0.0429519	0.0776192	0.0251744	0.0162685	0.0390319	0.0119496	0.0122132	0.0554279	0.0778141	0.0109977	0.0348851	0.156333	0.0614868	0.00883652	0.00758496	0.0161626	0.0393958	0.00913187	0.0696793	0.0361667	0.0194428	0.0641072	0.0465874	0.0691722	0.0438376	0.0231451	0.0325872	0.0482224	0.0192738
NP-5	0.0237677	0.0939684	0.0127942	0.0473555	0.0518572	0.0371719	0.163557	0.0689499	0.0111401	0.0238572	0.0431907	0.0731261	0.00832186	0.0112006	0.0505498	0.0479841	0.0261879	0.0196444	0.0182929	0.0349569	0.0366515	0.106391	0.0340487	0.0159128	0.0294654	0.00894167	0.019054	0.0558524	0.0751597	0.00903508	0.0283045	0.126151	0.0605234	0.00823564	0.00665334	0.0152609	0.0424362	0.0101781	0.0752498	0.0360858	0.0159381	0.0587936	0.04054	0.0620303	0.0434274	0.0171993	0.0289774	0.0466368	0.0217183
NP-3	0.0292533	0.0840304	0.0126025	0.045721	0.0507647	0.0347866	0.151682	0.0684848	0.0169071	0.0189826	0.0441323	0.062815	0.00796279	0.0128936	0.0492311	0.0480057	0.0288661	0.0174271	0.0195441	0.0235758	0.0316962	0.0969222	0.0225687	0.0142087	0.029356	0.00889171	0.0153098	0.0532628	0.0680451	0.00777765	0.036201	0.124407	0.055685	0.00608578	0.00856787	0.0152443	0.0412983	0.00903953	0.0725796	0.0336247	0.0186253	0.0595032	0.0432863	0.0595105	0.0417849	0.0178656	0.027684	0.0432661	0.0202912
NC	0.0344208	0.0943181	0.0201879	0.0675127	0.0688448	0.0515117	0.136362	0.0991869	0.0134484	0.0217708	0.0313953	0.0529511	0.00895121	0.0152518	0.0449039	0.0478315	0.0265348	0.0221676	0.0244796	0.0362737	0.0395561	0.0457614	0.0465226	0.0242542	0.0399589	0.0194569	0.0179695	0.0540792	0.0735025	0.00728304	0.0334105	0.115538	0.0582211	0.00734527	0.0084545	0.0188258	0.0412091	0.0121393	0.06947	0.0348337	0.0201496	0.0595072	0.042271	0.061641	0.0436193	0.0199857	0.0396666	0.0429143	0.0184125
NCD	0.035925	0.0803802	0.0166637	0.0908528	0.0952966	0.0855264	0.127866	0.0952337	0.016518	0.0281669	0.0400626	0.0617838	0.015899	0.0184912	0.0458578	0.0461374	0.0239599	0.029651	0.0270149	0.0256273	0.0423197	0.0624772	0.0266484	0.0179069	0.0557212	0.0674999	0.0169158	0.0510756	0.0714394	0.00817162	0.0285545	0.111336	0.0584088	0.00850906	0.00754	0.0181025	0.0401584	0.0141187	0.0560956	0.0450185	0.026261	0.0649567	0.0555689	0.0661327	0.0392945	0.027541	0.0375745	0.0446254	0.0171016
T-a	0.0421607	0.0869324	0.0336332	0.0670291	0.0679672	0.0531134	0.143986	0.1565	0.0215118	0.024025	0.037092	0.0683434	0.0122172	0.0196806	0.0589136	0.0517465	0.0264562	0.0312838	0.0412479	0.031133	0.0490042	0.08161	0.0494481	0.0427481	0.0663428	0.0492718	0.0150789	0.0508736	0.0749744	0.0110846	0.068086	0.160821	0.0521873	0.00677348	0.00760638	0.0581516	0.0483443	0.0111806	0.0534184	0.0420675	0.0238888	0.0750626	0.0607524	0.0676901	0.0350453	0.0314233	0.0339417	0.0477524	0.0257449
T-b	0.0318715	0.0868041	0.0177436	0.0542609	0.0573152	0.0410518	0.162769	0.119531	0.0175817	0.0257985	0.0322985	0.0602441	0.0100159	0.0138315	0.0541449	0.0555182	0.0284734	0.0204095	0.0297253	0.0272702	0.0386673	0.0884162	0.0380646	0.0294823	0.0471755	0.0186254	0.0175179	0.0532492	0.0711032	0.00968246	0.041387	0.132702	0.0527291	0.00777963	0.00837639	0.0347721	0.0473484	0.00898915	0.0666904	0.0285339	0.0205513	0.067731	0.0510445	0.0595227	0.0391192	0.0217727	0.0495353	0.0511037	0.0231982
[truncated: 355 more columns]
